# Supplementary material for: Alleles Causing Resistance to Isoxaben and Flupoxam Highlight the Significance of Transmembrane Domains for CESA Protein Function
Source: Front Plant Sci. 2018 Aug 24;9:1152. doi: 10.3389/fpls.2018.01152 (PMC6118223; doi:10.3389/fpls.2018.01152)
Supplement: TABLE S1 — A list of PCR primers used to amplify CESA regions used for sequencing and for RFLP analysis. Primers used to amplify the regions containing the SNPs for each mutant. The primers amplify approximately 600–1000 bp region containing the mutation. [file Table_1.xlsx]

## Sheet: Sheet1
Primers used to amplify the regions containing the SNPs for each mutant. The primers amplify approximately 600–1000 bp region containing the mutation.
Allele	Gene	Primers
ixr1-1, ixr1-1B, ixr1-3, fxr1-2 & fxr1-3	cesA3	5’-TCCTCAGGTTTGACACCTCTC-3’
		5’-TGACACCAAGACAGAAGAACG-3’
ixr1-4 & ixr1-5	cesA3	5’-CCAGGGGAGGGGATTATTTA-3’
		5’-CTACGCCACTCCACCTCATT-3’
ixr1-6	cesA3	5’-TACCTCGACAGGCTTGCTTT-3’
		5’-TTGGTCAGAATGAAGAAGTCAAA-3’
ixr1-7	cesA3	5’-GGAATCTGATTTTGTCATTTGC-3’
		5’-GTCCCAAAAATTGACCATGA-3’
ixr2-1 & ixr2-2	cesA6	5’-TAGCAACTATGCGAGTATC-3’
		5’-ATCGAATCACAAGCAGTCTA-3’
fxr2-1, fxr2-2 & fxr2-3	cesA1	5’-CGCGAGTATTTGGTTCATTC-3’
		5’-TTGGGTCCACATCTTCTTCC-3’
fxr2-4	cesA1	5’-GGTAAATACCATGAAGGGAAAG-3’
		5’-CGGAAACTTCACATGGTCAG-3’
