# Supplementary material for: Alleles Causing Resistance to Isoxaben and Flupoxam Highlight the Significance of Transmembrane Domains for CESA Protein Function
Source: Front Plant Sci. 2018 Aug 24;9:1152. doi: 10.3389/fpls.2018.01152 (PMC6118223; doi:10.3389/fpls.2018.01152)
Supplement: TABLE S2 — Segregation of resistance phenotype in backcrossed F2 ixr and fxr plants. Chi squared values are calculated for an expected recessive resistance trait. Values in red are not significant, while those in blue are significant and indicate deviation from the expected ratios. [file Table_2.XLSX]

## Sheet: Sheet1
Ecotype	Allele	Codon change	Substitution	Gene	Restriction enzyme	Bands in WT	Bands in mutant
Col	ixr1-1	GGT → GAT	G(998)D	CESA3
Col	ixr1-2	ACC → ATC	T(942)I	CESA3
Ler	ixr1-3	GGT>AGT	G(988)S	CESA3	PflMI	538 + 343	881
Ler	ixr1-4	AGG>AAG	R(806)K	CESA3	AcuI	462 + 200 + 188 +176	422 + 200 +188 +176 +40
Ler	ixr1-5	CGT>CAT	R(279)H	CESA3
Ler	ixr1-6	TCT>TTT	S(377)F	CESA3	Hpy188I	337 + 232 +113 +107 +48 +48 +28 + 26 +6	337 + 280 + 113 + 107 + 48 +28 + 26 + 6
Col	ixr2-1	CGG → TGG	R(1064)W	CESA6
Ler	ixr2-2	TCT>TTT	S(1002)F	CESA6	BsmAI	255 + 170 +161	416 + 170
Col	fxr1-1	TCG>TTG	S(1040)L	CESA3
Ler	fxr1-2	TCT>TTT	S(1037)F	CESA3
Ler	fxr1-3	TCT>TTT	S(983)F	CESA3	BsmAI	383 +197 + 195 +106	489 +197 +195
Ler	fxr2-1	GGG>AGG	G(1013)R	CESA1
Ler	fxr2-2	CCG>GTG	P(1010)L	CESA1	AciI	422 + 230 +69 +60	652 +69 +60
Ler	fxr2-3	GGT>GAT	G(1009)D	CESA1	BamHI	781	426 + 355
Ler	fxr2-4	TCG>TTG	S(307)L	CESA1	MnlI	391 +326 +16	717 + 16
