# Supplementary material for: Alleles Causing Resistance to Isoxaben and Flupoxam Highlight the Significance of Transmembrane Domains for CESA Protein Function
Source: Front Plant Sci. 2018 Aug 24;9:1152. doi: 10.3389/fpls.2018.01152 (PMC6118223; doi:10.3389/fpls.2018.01152)
Supplement: TABLE S3 — List of isoxaben and flupoxam resistant alleles and corresponding RFLPs. Four mutants in the table were previously described: ixr1-1 (Heim et al., 1989), ixr1-2 (Heim et al., 1990; Scheible et al., 2001), ixr1-6 (Sethaphong et al., 2013), and ixr2-1 (Desprez et al., 2002). [file Table_3.XLSX]

## Sheet: Sheet1
F2 genotype	Herbicide [nM]	Resistant seedlings	Sensitive seedlings	Total seedlings	Percent resistant	Chi Squared	p-value (significance at p< 0.05)
fxr1-1	10	320	532	852	38	53.751	< 0.00001
	20	182	613	795	23	1.412	0.234725
	50	220	768	988	22	2.951	0.085824
fxr1-2	10	330	735	1065	31	15.264	9.3e-05
	20	240	662	902	27	0.932	0.334344
	50	192	778	970	20	10.516	0.001183
fxr1-3	10	340	569	909	37	55.941	< 0.00001
	20	283	656	939	30	9.917	0.001638
	50	274	669	943	29	6.206	0.012732
fxr2-1	10	292	683	975	30	9.551	0.001998
	20	278	768	1046	27	1.041	0.307589
	50	279	827	1106	25	0.023	0.879457
fxr2-2	10	211	797	1008	21	6.671	0.01
	20	206	882	1088	19	16.015	6.3e-05
	50	177	889	1066	17	30.057	< 0.00001
fxr2-3	10	190	510	700	27	1.286	0.256786
	20	200	550	750	27	0.833	0.361406
	50	140	690	830	17	21.958	< 0.00001
ixr1-3	10	390	828	1218	32	24.007	< 0.00001
	20	309	890	1199	26	0.285	0.593443
	50	217	1002	1219	18	25.267	< 0.00001
ixr1-4	10	444	900	1344	33	34.714	< 0.00001
	20	450	1083	1533	29	11.626	0.001
	50	327	943	1270	26	0.284	0.594091
ixr1-5	10	306	950	1256	24	0.204	0.651511
	20	333	925	1258	26	1.088	0.296915
	50	260	671	931	28	3.19	0.07409
ixr1-6	10	400	790	1190	34	35.315	< 0.00001
	20	430	950	1380	31	20.942	< 0.00001
	50	257	766	1023	25	0.006	0.938258
ixr2-2	10	500	870	1370	36	72.427	< 0.00001
	20	250	950	1200	21	8.333	0.003893
	50	32	400	432	7	53.481	< 0.00001
